# Supplementary material for: Effect of PI3K-p110α Inhibitor Alpelisib in the Differentiation and Effector Functions of M-CSF and GM-CSF Macrophages
Source: Int J Mol Sci. 2026 May 7;27(10):4171. doi: 10.3390/ijms27104171 (PMC13207794; doi:10.3390/ijms27104171)
Supplement: Supplementary file 1 [file ijms-27-04171-s001.zip]

Archive with 1 entries (1 files):
- ijms-4173070-supplementary.pdf
